# Supplementary material for: Sagittal suture morphological variation in human archaeological populations
Source: Anat Rec (Hoboken). 2021 Apr 5;304(12):2811–22. doi: 10.1002/ar.24627 (PMC9291749; doi:10.1002/ar.24627)
Supplement: Supplementary file 1 — Table S1 Raw data used for this study. [file AR-304-2811-s001.xlsx]

## Sheet: DataBySection
Specimen	Age Category	Sex	Period	Clear bilateral parietal foramina	Complexity					Absolute maximum extent					Crossings
					Comp_Whole	Comp_1	Comp_2	Comp_3	Comp_4	Ext_Whole	Ext_1	Ext_2	Ext_3	Ext_4	Cross_Whole	Cross_1	Cross_2	Cross_3	Cross_4
Budakalasz 10679	?	m	Eneolithic		4.14517	2.63938	5.50425	4.8834	3.6417	0.271815	0.188417	0.271815	0.257915	0.256371	56	16	16	11	13
Budakalasz 11924	?	f	Eneolithic		2.33622	2.50236	2.86772	1.97008	2.15276	0.253543	0.174803	0.222047	0.253543	0.215748	39	11	13	7	8
Budakalasz 11950	?	f	Eneolithic		3.14328	3.71269	3.77075	2.59174	3.68143	0.334946	0.190547	0.334946	0.168217	0.244138	53	18	8	12	15
Ferenci 807.1140	young middle adult	f	Neolithic		2.528	2.72847	2.63886	1.98069	2.83507	0.23175	0.15141	0.20085	0.18849	0.23175	42	14	11	8	9
Ferenci764.1079	young middle adult	m	Neolithic		3.16183	3.09717	3.59582	3.69803	2.9005	0.249322	0.24158	0.249322	0.222997	0.17499	43	10	11	10	12
Gom Iron K 67	young adult	f	Iron Age		3.50345	4.32975	3.52301	5.42178	2.79448	0.228528	0.134969	0.199387	0.228528	0.196319	56	20	10	14	12
Gom Iron K49	young adult	m	Iron Age		3.49246	2.62594	4.33032	4.88235	3.61237	0.297134	0.134238	0.276018	0.297134	0.208145	54	15	13	12	14
Gom Iron K63	old middle adult	f	Iron Age		3.41373	2.70307	4.70535	3.67387	2.41638	0.251801	0.197194	0.207812	0.251801	0.131968	50	10	19	13	8
Gom Iron K66	old middle adult	m	Iron Age	yes	2.73682	2.54491	3.10171	2.44098	4.02524	0.244989	0.209354	0.212324	0.209354	0.244989	41	8	13	10	10
Gom Iron K69	adolescent	m	Iron Age		2.54149	2.10986	3.53564	3.1866	2.05999	0.244644	0.0747955	0.244644	0.202571	0.163615	34	11	9	7	7
Hostice851	adolescent	?	Eneolithic		3.27905	2.89627	3.46196	2.45228	3.15906	0.262794	0.159059	0.242047	0.262794	0.20332	50	9	11	15	15
Hostice856	old adult	f	Eneolithic		3.35623	3.52252	3.37387	3.97898	3.38288	0.376877	0.274775	0.376877	0.276276	0.165165	50	13	8	8	21
Kenderfold 228.439	young adult	f	Bronze Age		4.07847	3.19912	4.86395	3.81225	4.9725	0.508984	0.167217	0.300697	0.253759	0.508984	47	18	12	9	8
Kenderfold 244.304	young adult	f	Bronze Age		3.10499	1.89857	6.09826	2.26941	2.97623	0.253566	0.183835	0.253566	0.175911	0.180666	43	13	14	7	9
Kenderfold 264.324	young middle adult	f	Bronze Age		5.37195	2.90701	4.71494	4.2378	9.20732	0.67378	0.146341	0.301829	0.242378	0.67378	40	19	7	10	4
Kenderfold 417.625	young middle adult	f	Bronze Age		4.0586	4.20509	4.49036	3.71164	5.00231	0.277564	0.212799	0.277564	0.266769	0.235929	50	15	9	8	18
Kenderfold 437.645	young middle adult	m	Bronze Age		3.88789	2.31579	3.31795	6.57534	3.3814	0.268205	0.106705	0.268205	0.258111	0.204758	45	11	10	15	9
Ludas1058	?	?	Bronze Age		2.33705	2.24405	2.90625	2.62798	2.66815	0.200893	0.136905	0.200893	0.14881	0.177083	32	7	9	7	9
Ludas1935.2	old middle adult	m	Bronze Age		2.33512	1.37104	2.77723	3.15017	2.17959	0.244555	0.160489	0.244555	0.162018	0.160489	43	6	14	12	11
Ludas2239	old adult	f	Bronze Age		3.21464	2.23385	4.55118	4.82544	1.99934	0.229215	0.151043	0.229215	0.22524	0.145744	63	28	14	17	4
Luddas1935.1	young adult	m	Bronze Age		3.57328	2.57439	3.81495	3.44041	5.06884	0.414508	0.140637	0.256107	0.189489	0.414508	38	11	10	8	9
Malomerice18	young adult	m	Iron Age		4.61892	3.48936	5.42705	5.58207	3.90274	0.326748	0.18693	0.220365	0.326748	0.234043	52	17	15	11	9
Malomerice2380	young middle adult	m	Iron Age		3.88138	4.25643	4.26564	4.37927	3.5286	0.253359	0.175048	0.236468	0.218042	0.253359	53	17	10	10	16
Malomerice2382	old middle adult	m	Iron Age		3.82281	3.21248	4.3477	2.74889	5.16196	0.264487	0.136701	0.264487	0.15899	0.208024	58	20	15	12	11
Malomerice51	young middle adult	m	Iron Age		2.84761	2.91667	3.62654	4.04167	1.58642	0.32716	0.185185	0.32716	0.180556	0.146605	45	11	10	18	6
Malomerice60	adolescent	m	Iron Age		3.34827	2.8225	5.06164	4.66015	2.03031	0.268104	0.0902661	0.268104	0.2452	0.140115	62	22	13	16	11
Mokrin 109	?	f	Bronze Age		3.39534	2.11243	4.31361	4.40828	3.22189	0.300296	0.119822	0.297337	0.300296	0.152367	52	17	12	11	12
Mokrin 168	old adult	m	Bronze Age		4.22755	3.04718	6.12938	4.53729	3.15221	0.267884	0.161339	0.267884	0.261796	0.200913	56	16	15	12	13
Mokrin 182	?	f	Bronze Age	yes	3.32376	2.42355	3.08543	2.04451	6.81263	0.538406	0.145011	0.157933	0.12491	0.538406	55	16	15	12	12
Mokrin 201	young adult	f	Bronze Age		4.57807	5.27286	6.00149	4.16059	3.62677	0.298885	0.205204	0.298885	0.243866	0.227509	55	18	13	13	11
Mokrin 234	?	?	Bronze Age		1.82968	1.78701	1.58157	1.72205	2.8852	0.229607	0.160121	0.126888	0.140483	0.229607	33	7	8	8	10
Mokrin 243	?	m	Bronze Age		3.35044	2.41876	4.08246	5.06871	4.05982	0.28941	0.135812	0.1827	0.232821	0.28941	50	14	12	15	9
Mokrin 261	young middle adult	f	Bronze Age		3.63133	3.37646	3.89712	3.32502	3.63055	0.277475	0.141855	0.277475	0.252533	0.26968	47	16	13	8	10
Mulhausen 1239	?	?	Neolithic		3.3606	1.59219	2.57061	4.46886	4.25234	0.278388	0.128612	0.240944	0.278388	0.242572	45	8	6	15	16
Mulhausen 207	young middle adult	m	Neolithic		5.59591	2.96497	5.52758	5.29032	9.64967	0.724246	0.165106	0.270552	0.273326	0.724246	49	13	10	14	12
Mulhausen 255	old middle adult	f	Neolithic		4.21059	3.76324	5.39315	4.35389	4.10467	0.270405	0.270405	0.231776	0.18567	0.261682	52	13	13	13	13
Mulhausen 334	young adult	m	Neolithic		3.21299	3.40937	4.35498	2.94109	2.80363	0.283988	0.155589	0.197885	0.283988	0.199396	50	20	13	8	9
Mulhausen 339	old middle adult	m	Neolithic		3.06555	3.71799	4.99238	1.76982	4.95579	0.219512	0.213415	0.219512	0.143293	0.21189	46	10	12	6	18
Mulhausen 537	young adult	m	Neolithic		3.02489	3.55053	3.42836	1.73002	3.94872	0.259427	0.153846	0.230769	0.179487	0.259427	60	22	15	11	12
Mulhausen195	old middle adult	m	Neolithic	yes	7.03702	5.4279	6.71239	4.48168	11.2923	0.727981	0.210444	0.289945	0.232268	0.727981	63	23	15	16	9
Mulhausen379	young adult	f	Neolithic		3.03366	2.24821	5.24863	2.67732	2.4838	0.262516	0.137989	0.262516	0.14472	0.164914	50	11	15	14	10
Nitra 70	young middle adult	f	Neolithic	ys	4.37399	4.30424	6.50403	4.70522	2.54048	0.360322	0.227129	0.360322	0.259376	0.318261	55	20	18	12	5
Nitra37	young middle adult	f	Neolithic		4.06966	4.55879	4.07814	3.53999	2.38703	0.28603	0.176926	0.28603	0.260966	0.209362	39	22	8	6	3
Nitra48	young adult	m	Neolithic		2.77987	2.78701	2.84935	2.56753	2.42338	0.238961	0.211688	0.238961	0.223377	0.181818	26	11	3	5	7
Nitra5	adolescent	m	Neolithic		5.30818	4.93897	5.64856	5.7277	4.38229	0.270959	0.207914	0.270959	0.246814	0.21328	57	20	11	14	12
Nitra53	young adult	f	Neolithic		3.48042	1.96475	3.8094	4.80418	1.9282	0.293734	0.108355	0.293734	0.250653	0.211488	32	6	11	12	3
Nitra61	old middle adult	f	Neolithic		3.13656	3.00863	3.86313	1.84094	4.21455	0.245376	0.199753	0.225647	0.155364	0.245376	45	15	12	4	14
Nitra69	young adult	m	Neolithic		2.77704	3.79259	4.17333	1.75704	2.29037	0.241481	0.142222	0.241481	0.151111	0.17037	41	14	12	6	9
Nitra72	young middle adult	m	Neolithic		3.97837	4.00923	3.50058	4.77624	4.88927	0.283737	0.196078	0.252595	0.283737	0.146482	69	23	8	13	25
Ostojicevo 100	old middle adult	f	Bronze Age		1.72977	1.39781	1.65844	1.83951	2.18244	0.170096	0.144033	0.170096	0.133059	0.111111	27	6	4	7	10
Ostojicevo 153	young adult	f	Bronze Age		4.22897	2.11467	5.5309	4.50335	6.34847	0.238273	0.206999	0.238273	0.217424	0.235294	53	6	12	16	19
Podlokanj 1	young middle adult	f	Eneolithic	yes	2.5181	1.74036	3.39418	1.9402	3.7797	0.250197	0.11487	0.198269	0.1369	0.250197	49	12	15	8	14
Podlokanj 8	young adult	m	Eneolithic		2.2432	1.65808	2.52647	2.89843	3.27325	0.23176	0.110157	0.144492	0.177396	0.23176	50	9	13	12	16
Pottenbrunn10	young middle adult	f	Medieval	yes	3.78234	4.77827	4.57861	3.12801	2.06044	0.241766	0.205093	0.241766	0.206452	0.15348	62	25	17	12	8
Pottenbrunn115	adolescent	f	Medieval		2.93594	2.47687	2.88826	NA	NA	0.220641	0.180783	0.220641	NA	NA	23	13	10	NA	NA
Pottenbrunn116	old middle adult	f	Medieval		4.89992	2.77103	3.91121	3.14953	10.3364	0.794393	0.165109	0.179128	0.207165	0.794393	28	9	8	6	5
Pottenbrunn121	young middle adult	f	Medieval		4.17376	3.02867	5.17637	5.90443	3.30669	0.295395	0.161599	0.295395	0.253692	0.220678	61	19	13	16	13
Pottenbrunn135	old middle adult	m	Medieval	yes	4.03288	3.14588	4.17082	4.30537	4.88738	0.284203	0.223734	0.284203	0.204082	0.201058	59	13	10	18	18
Pottenbrunn141	old adult	m	Medieval		2.58011	2.47987	3.01127	2.44283	4.07407	0.215781	0.144928	0.215781	0.125604	0.175523	59	18	15	9	17
Pottenbrunn158	young middle adult	m	Medieval		4.21499	3.86555	4.64006	3.7465	4.73669	0.215686	0.142857	0.187675	0.215686	0.204482	58	19	12	13	14
Pottenbrunn161	mature adult	m	Medieval		3.13359	3.98449	3.4614	2.76348	3.45294	0.188932	0.160733	0.188932	0.176243	0.186112	46	16	10	7	13
Pottenbrunn166	old middle adult	m	Medieval		3.68648	4.26729	4.0404	3.7871	2.9728	0.261072	0.192696	0.211344	0.261072	0.229992	47	18	15	8	6
Pottenbrunn169	young middle adult	f	Medieval	yes	5.21033	1.51213	2.27859	3.57866	13.5773	1.20028	0.0970201	0.0928621	0.198198	1.20028	34	4	12	13	5
Pottenbrunn170	old middle adult	m	Medieval		2.65887	2.61418	2.36454	2.95319	3.71206	0.222695	0.107801	0.177305	0.222695	0.208511	47	14	9	10	14
Pottenbrunn182	old middle adult	m	Medieval		3.43304	2.68222	3.47177	5.5511	2.40037	0.259449	0.190387	0.19412	0.25385	0.259449	35	11	11	8	5
Pottenbrunn183	old middle adult	m	Medieval		3.50347	3.01944	2.84306	5.24444	NA	0.2625	0.163889	0.197222	0.2625	NA	36	11	11	14	NA
Pottenbrunn19	old adult	m	Medieval		3.4326	4.15756	3.98506	3.88591	3.20272	0.220034	0.196944	0.220034	0.201019	0.201019	53	16	11	13	13
Pottenbrunn34	old adult	f	Medieval		2.97735	2.41379	4.37052	2.58012	2.55308	0.208249	0.127113	0.208249	0.174442	0.187965	50	13	17	13	7
Pottenbrunn36	old adult	f	Medieval	yes	2.7661	2.68135	3.80247	2.25959	3.01768	0.273607	0.149483	0.273607	0.176176	0.193527	49	21	10	8	10
Pottenbrunn4	young adult	f	Medieval		2.25467	2.59067	2.99333	2.02267	2.592	0.172	0.137333	0.166667	0.128	0.172	44	8	12	13	11
Pottenbrunn63	young middle adult	f	Medieval	yes	5.40539	4.10918	6.49059	4.04869	7.01881	0.510513	0.258207	0.182958	0.174105	0.510513	63	22	17	16	8
Pottenbrunn73	young middle adult	f	Medieval		4.81086	4.105	6.03092	4.95793	4.37253	0.313556	0.286228	0.313556	0.287666	0.208558	53	10	12	13	18
Schwetzingen 100	old middle adult	f	Neolithic		2.33945	2.30644	3.01548	2.16789	2.05868	0.203749	0.118989	0.203749	0.123879	0.140179	39	10	9	9	11
Schwetzingen 109	young adult	f	Neolithic		3.74099	5.29369	4.78378	2.7027	4.03063	0.320721	0.320721	0.223423	0.198198	0.255856	47	17	14	5	11
Schwetzingen 119	old middle adult	f	Neolithic		5.81031	5.47368	8.09649	5.17544	4.59503	0.331871	0.273392	0.331871	0.244152	0.261696	57	13	17	16	11
Schwetzingen 126	young adult	f	Neolithic		3.702	3.41022	4.51381	3.55939	4.04006	0.244475	0.241713	0.244475	0.162983	0.161602	60	15	16	13	16
Schwetzingen 176	young middle adult	f	Neolithic		3.21366	3.53836	3.94482	3.16151	2.46972	0.302826	0.201884	0.302826	0.270525	0.204576	41	14	10	10	7
Schwetzingen 28	?	?	Neolithic		4.01515	3.60113	4.52995	2.96406	4.29598	0.294574	0.224101	0.245243	0.269204	0.294574	42	13	13	9	7
Schwetzingen 35	old middle adult	m	Neolithic		3.87409	3.38155	4.58783	4.02143	3.52239	0.286261	0.266361	0.286261	0.199005	0.182166	40	11	9	12	8
Schwetzingen 65	old middle adult	f	Neolithic		3.72939	4.09936	3.88107	3.15092	5.97064	0.26195	0.26195	0.216786	0.186677	0.227324	56	16	14	9	17
Schwetzingen 67	old middle adult	f	Neolithic		4.48687	3.7366	6.28284	3.89349	4.81612	0.264843	0.178481	0.264843	0.20439	0.195754	51	11	12	15	13
Tapioszele 4283	?	m	Iron Age		2.40191	2.72275	2.33728	1.82486	2.85124	0.178967	0.16673	0.16979	0.128489	0.178967	31	8	5	8	10
Tapioszele 4290	?	m	Iron Age		2.63024	2.76618	2.67784	2.68088	3.96344	0.226961	0.135567	0.205636	0.226961	0.184311	45	19	8	4	14
Tapioszele 4930	?	m	Iron Age		3.98585	2.75287	4.25096	4.40551	2.69166	0.313695	0.142311	0.266259	0.313695	0.191278	42	9	11	12	10
Tapioszele 4942	?	m	Iron Age		2.97395	2.6259	3.70857	3.41714	2.81767	0.244621	0.0936202	0.244621	0.19026	0.13288	59	23	12	12	12
Tapioszele 5088	?	f	Iron Age		2.19781	1.6936	1.92468	1.61755	4.04534	0.214991	0.127239	0.106764	0.112614	0.214991	38	7	12	6	13
Tapioszele 5095	?	f	Iron Age	yes	5.21236	6.37729	7.10025	3.46533	6.06109	0.389508	0.275961	0.332016	0.283148	0.389508	49	17	12	8	12
Turany808	young middle adult	f	Bronze Age		4.15236	3.83739	3.91489	4.06535	5.06991	0.293313	0.285714	0.212766	0.24772	0.293313	55	16	9	12	18
Turany813	adolescent	f	Bronze Age		2.84298	1.60402	3.48545	3.16493	4.49156	0.357887	0.096299	0.201222	0.23428	0.357887	39	13	11	9	6
Turany814	young adult	m	Bronze Age		4.43116	3.84102	4.43861	5.09581	5.15685	0.264017	0.232789	0.234209	0.264017	0.264017	55	16	16	10	13
Vedrovice1089	old middle adult	f	Neolithic		2.23557	2.30389	3.06086	2.60699	2.8033	0.196309	0.180605	0.196309	0.179034	0.13349	41	9	12	10	10
Vedrovice1174	young middle adult	m	Neolithic		2.23168	1.74783	2.3026	2.8353	3.06856	0.360914	0.100867	0.0945626	0.181245	0.360914	29	4	11	8	6
Vedrovice1975	young middle adult	m	Neolithic		2.25415	2.20735	4.05806	2.11493	1.65284	0.21327	0.106635	0.21327	0.190758	0.169431	33	11	11	6	5
Vedrovice2375	young adult	m	Neolithic		2.35907	1.50785	2.61268	2.01507	3.1199	0.189579	0.126805	0.17828	0.166981	0.189579	37	4	9	12	12
Vedrovice7379	young middle adult	m	Neolithic		2.37277	1.39401	2.80319	2.04626	2.58476	0.286689	0.216913	0.283656	0.175958	0.286689	24	4	7	6	7
Vedrovice81a79	young adult	f	Neolithic		2.54042	2.32689	3.94845	1.96954	2.37844	0.289397	0.148799	0.289397	0.168717	0.149971	36	8	10	6	12
Zvejnieki 122	?	m	Mesolithic	yes	3.02873	1.91885	3.81759	4.21257	2.10126	0.34614	0.159425	0.33465	0.34614	0.244165	36	11	11	9	5
Zvejnieki 153	?	m	Mesolithic		3.09827	3.65607	2.60116	3.73555	3.6763	0.213873	0.193642	0.186416	0.213873	0.150289	51	17	9	10	15
Zvejnieki 16	?	f	Mesolithic	yes	1.30045	1.87294	2.64873	3.3707	3.57549	0.231689	0.127055	0.231689	0.200299	0.197309	51	11	11	12	17
Zvejnieki 160	?	m	Mesolithic		2.62271	2.93893	3.61727	2.49553	3.31389	0.28627	0.154026	0.185142	0.202256	0.28627	37	19	8	5	5
Zvejnieki 198	?	f	Mesolithic		3.69573	3.06696	5.9897	3.52465	3.05224	0.261957	0.188374	0.261957	0.181015	0.206034	61	21	20	11	9
Zvejnieki 210	?	m	Mesolithic		1.90276	2.23231	2.44722	2.09308	2.18691	0.275445	0.233068	0.223988	0.275445	0.183125	38	11	12	5	10
Zvejnieki 211	?	f	Mesolithic		3.17434	2.27206	3.85237	4.84921	4.41757	0.298067	0.116696	0.212302	0.298067	0.195431	53	10	9	15	19
Zvejnieki 236	?	f	Mesolithic		1.79086	1.67608	1.6211	1.8737	2.06984	0.225854	0.114413	0.182764	0.225854	0.18425	29	9	7	8	5
Zvejnieki 3005	?	m	Mesolithic		2.82822	2.62434	2.7358	4.13404	2.93192	0.249735	0.118519	0.210229	0.249735	0.169312	47	22	10	8	7
Zvejnieki154	?	m	Mesolithic		2.91829	3.35959	2.51454	5.61943	4.32536	0.260582	0.120721	0.260582	0.225248	0.173721	61	22	6	19	14
Zvejnieki37	?	m	Mesolithic		3.17779	2.69326	4.47318	5.04402	1.27648	0.240715	0.103164	0.209078	0.240715	0.0784044	54	16	14	16	8
